# Supplementary material for: Time-Varying Gene Network Analysis of Human Prefrontal Cortex Development
Source: Front Genet. 2020 Nov 16;11:574543. doi: 10.3389/fgene.2020.574543 (PMC7701309; doi:10.3389/fgene.2020.574543)
Supplement: Supplementary file 2 [file Data_Sheet_2.xlsx]

## Sheet: fetal
V1	V2
HBG1	TMSB15A
GPC2	TMSB15A
FLJ43663	TMSB15A
LPAR2	TMSB15A
PARD6G	TMSB15A
SOX11	NEUROG2
VASH2	NEUROG2
KCTD8	NEUROG2
EZH2	NEUROG2
SLC35F3	NEUROG2
VASH2	SOX11
C1orf187	SOX11
RNF165	SOX11
INSM1	SOX11
EHD3	SOX11
EVI2A	OPALIN
ERMN	OPALIN
PPP1R14A	OPALIN
HHIP	OPALIN
ITPKA	RGS4
LIPG	RGS4
LEMD1	RGS4
DGKB	RGS4
HLF	RGS4
EPHX4	RGS4
RAMP1	VASH2
CX3CL1	VASH2
MEX3B	VASH2
TTC28	VASH2
ERMN	CNDP1
HHATL	CNDP1
RBP7	CNDP1
IDI2-AS1	CNDP1
SLC31A2	CNDP1
SPARCL1	AQP4
BBOX1	AQP4
PMP2	AQP4
CST3	AQP4
GABRG1	AQP4
ZNF300	HSPB8
ALDH1A1	HSPB8
CRYAB	HSPB8
LOC283454	HSPB8
THBS4	HSPB8
NTF3	EVI2A
DBNDD2	EVI2A
SLC31A2	EVI2A
NTSR2	AGXT2L1
GJB6	AGXT2L1
ALDH1A1	AGXT2L1
CHN1	HBG1
THBS4	CD24
YBX1	CD24
KIAA1211	CD24
TUBA4A	PCSK1
TMEM155	PCSK1
CSRP2	PCSK1
PKD2L1	PCSK1
IPCEF1	PCSK1
HTR2A	PCSK1
VGF	PCSK1
LOC285281	MOBP
BCAS1	MOBP
MOG	MOBP
IGSF3	MOBP
PACSIN1	GPC2
EZH2	GPC2
PARD6G	GPC2
CA11	GPC2
MEX3A	TUBA4A
TMEM155	TUBA4A
PACSIN1	TUBA4A
C1orf187	TUBA4A
ALDOC	TUBA4A
ZNF300	SLA
SRGAP1	SLA
TNFSF13B	SLA
YBX1	SLA
MFSD4	C2orf55
ANKRD43	C2orf55
EPHX4	C2orf55
GRASP	C2orf55
NPPA	C2orf55
MFSD4	CARTPT
TAC3	CARTPT
GPR83	CARTPT
ICAM5	CARTPT
PADI2	LOC285281
BACH2	ZNF300
CLMP	ZNF300
FNBP1L	ZNF300
YBX1	ZNF300
ERMN	GLDN
BCAS1	GLDN
NIPAL4	GLDN
DBNDD2	GLDN
SLC31A2	GLDN
HHIP	GLDN
STK32B	MUM1L1
COL24A1	MUM1L1
MCM10	HJURP
NUSAP1	HJURP
CDC45	HJURP
BIRC5	HJURP
NUF2	HJURP
PACSIN1	RAPGEF4
OMG	RAPGEF4
LEMD1	RAPGEF4
PMP2	RAPGEF4
SRGAP1	RAPGEF4
ME1	RAPGEF4
IGSF3	RAPGEF4
DACT1	BACH2
KCTD8	BACH2
NHSL1	BACH2
C1orf187	BACH2
LOC284244	BACH2
EHD3	BACH2
BCL2L2	BACH2
SSTR1	EGR3
GRASP	EGR3
NPPA	EGR3
NTF3	EGR3
CDC45	MCM10
BIRC5	MCM10
MELK	MCM10
RRM2	MCM10
CX3CL1	SPARCL1
PLA2G5	SPARCL1
GPR83	SPARCL1
TESC	ITPKA
GRASP	ITPKA
HTR2A	ITPKA
CST3	WIF1
BHLHE22	LGI3
FGFBP3	LGI3
SEC14L5	LGI3
FBXO2	LGI3
BUB1	NUSAP1
WEE1	NUSAP1
MELK	NUSAP1
CCNB2	NUSAP1
MT1M	MT1E
BBOX1	MT1E
RAMP1	MT1E
MT1G	MT1E
GPR158	GABRA1
PCDH20	GABRA1
CALB1	GABRA1
FBN3	MEX3A
MIR17HG	MEX3A
SNORD27	MEX3A
LPAR2	MEX3A
MOG	TF
PPP1R14A	TF
PLLP	TF
ERBB3	TF
TOX3	CLMP
PLA2G16	HSPA2
DAAM2	HSPA2
MT1G	MT1M
ME1	MT1M
WDR16	NEFH
EHD3	NEFH
NCAPH	CDC45
FAM64A	CDC45
DTL	CDC45
TMEM155	THEMIS
EPHX4	THEMIS
KRT17	THEMIS
IGSF3	THEMIS
KRT222	THEMIS
TMEM144	ERMN
ASPA	ERMN
MOG	PLP1
BBOX1	NTSR2
PLA2G5	NTSR2
AGT	NTSR2
TTK	BUB1
KIAA0101	BUB1
CCNB2	BUB1
PXDN	BUB1
CX3CL1	MFSD4
PCDH20	MFSD4
VCAN	MFSD4
OTOGL	MFSD4
CLDN10	BBOX1
GABRG1	BBOX1
EGR1	HSPB3
AUTS2	HSPB3
PLA2G16	BCAS1
CRYAB	BCAS1
MELK	LIPG
STXBP5L	LIPG
LOC283454	TMEM155
KRT17	TMEM155
RAMP1	PACSIN1
OMG	PACSIN1
VSNL1	PACSIN1
IPCEF1	PACSIN1
TNNT2	KCNS1
PROM1	CSRP2
STK32B	CSRP2
SRGAP1	CSRP2
AUTS2	CSRP2
SPOCK2	RAMP1
AGT	RAMP1
CST3	RAMP1
GPR158	KLF9
ENPP5	KLF9
SSTR1	NEFL
MRAP2	NEFL
ZNF385B	NEFL
GABRG1	NEFL
TUBA1C	PTX3
BIRC5	TTK
CEP55	TTK
SPOCK3	OMG
TUBA1C	OMG
PRKCB	OMG
CHN1	DACT1
NSUN7	HHATL
KIAA1211	HHATL
BIRC5	KIAA0101
MELK	KIAA0101
SOX4	KIAA0101
PPP1R17	EOMES
CDK1	EOMES
SNCAIP	EOMES
RRM2	EOMES
IDI2-AS1	BHLHE22
THBS1	BHLHE22
NNAT	BHLHE22
DPYSL3	BHLHE22
LOC150568	BHLHE22
CXCL14	PPP1R17
GLI3	PPP1R17
GABRG1	PPP1R17
MIR17HG	RNU2-1
PADI2	MOG
NIPAL4	MOG
TMEM125	MOG
PCDH20	CX3CL1
CA10	CX3CL1
KIAA0485	CX3CL1
SCRT2	CX3CL1
TTC28	CX3CL1
CPM	PADI2
EFHD1	PADI2
TMEM125	PADI2
PLLP	PADI2
MKI67	BIRC5
FAM64A	BIRC5
LRMP	RSPO2
MET	RSPO2
GPR158	LMNB1
EZH2	LMNB1
CDCA7	LMNB1
PLA2G16	CPM
KIF18A	CPM
IFIT2	CPM
CLDN10	PLA2G5
GRAMD3	GJB6
AUTS2	MN1
TAC3	VIP
MEX3B	F2R
SEC14L5	F2R
MELK	WEE1
LOC79015	WEE1
PLA2G16	EFHD1
RNF165	EFHD1
ASPA	EFHD1
PLLP	EFHD1
KCNK1	MELK
CDCA7	CDK1
NCAPH	CDK1
RRM2	CDK1
COL1A1	COL3A1
MGP	COL3A1
C1orf187	AIM2
EHD3	AIM2
SERPINF1	AIM2
S1PR5	RBP7
PPP1R14A	RBP7
ASPA	PLA2G16
PLLP	PLA2G16
SLC44A5	FBN3
STYK1	FBN3
TESC	FBN3
PMP2	ALDH1A1
IFIT1	ALDH1A1
ASPA	ALDH1A1
MYCN	MEX3B
SEC14L5	MEX3B
THBS1	IDI2-AS1
RXFP1	IDI2-AS1
THBS4	IDI2-AS1
HLF	MIR7-3HG
LOC100505821	MIR7-3HG
LOC283454	MIR7-3HG
IFIT1	MIR7-3HG
YBX1	MIR7-3HG
MKI67	CCNB2
DLGAP5	CCNB2
C15orf42	CCNB2
FAM60A	CCNB2
KCNK1	C13orf16
EPHX4	TRHDE
XK	TRHDE
OTOGL	TRHDE
HTR5A	GPR158
SMC4	GPR158
SLC12A5	GPR158
SPOCK3	ANKRD43
CALB1	ANKRD43
GRASP	EGR1
STEAP2	KCNK1
HTR5A	HLF
SLC35F3	HLF
CRHBP	CXCL14
NECAB1	NPR3
STXBP5L	STEAP2
EPHX4	FBN2
SPOCK3	FLJ43663
CEBPB	FLJ43663
MAP7	FLJ43663
ARRDC2	FLJ43663
SLC5A11	TMEM144
MET	EPHX4
MET	LRMP
STK32B	GLRA2
RSPO3	GLRA2
RPRM	GLRA2
MAP7	SPOCK3
SNCAIP	SPOCK3
KLHL14	SPOCK3
KRT222	SPOCK3
KRT17	CRHBP
TAC3	CRHBP
SCRT2	CRHBP
AGT	CLDN10
NT5E	CLDN10
CST3	CLDN10
CENPF	NUF2
NCAPH	NUF2
SMC4	NUF2
C15orf42	NUF2
FAM64A	NUF2
CCNA2	NUF2
FAM60A	HTR5A
LOC100506791	PNLDC1
RPRM	PNLDC1
SPOCK2	KCTD8
SRGAP1	NHSL1
KIAA0485	NHSL1
RSPO3	NHSL1
SOX4	NNAT
MGP	MYH11
CCBE1	FNBP1L
VCAN	FNBP1L
CPEB1	FNBP1L
KIAA1211	FNBP1L
LOC284244	FNBP1L
CDH9	PCDH20
RXFP1	PCDH20
CCK	PCDH20
SV2B	SSTR1
CDH9	SSTR1
SCN4B	SSTR1
PRKCB	SSTR1
ME1	PMP2
SERPINF1	GRAMD3
SLC31A2	S1PR5
SLC12A5	SPOCK2
SCN4B	SPOCK2
BTBD11	SPOCK2
RNF165	SLC44A5
LOC284244	SLC44A5
RPRM	SLC44A5
NPPA	CEBPB
ARRDC2	CEBPB
MT1G	CEBPB
CALB1	RCAN2
POPDC3	RCAN2
NECAB1	RCAN2
SEC14L5	TUBA1C
CDH9	SV2B
RXFP1	SV2B
SLC12A5	SV2B
MET	CREG2
DLGAP5	HMGA2
FHDC1	MET
SLC31A2	CRYAB
GABRG1	CDH9
ENPP5	STYK1
SCRT2	STYK1
TNFSF13B	LOC100505821
KIAA0485	LOC100505821
STXBP5L	TESC
SRGAP1	TESC
IFIT1	TESC
WDR16	TESC
SOX4	EZH2
LPAR2	LOC283454
RXFP1	KRT17
PKD2L1	KRT17
HTR2A	GRASP
WSCD2	GRASP
STK32B	CCBE1
YBX1	CCBE1
THSD7B	CCBE1
CDCA7	KIF15
SKA3	KIF15
CST3	CRH
MLF1IP	KIF18A
STK32B	PROM1
SERPINF1	PROM1
PARD6G	MIR17HG
CA11	MIR17HG
MAP7	SEC14L5
SNORD28	FBXO2
ALDOC	FBXO2
CA11	FBXO2
PXDN	FBXO2
SMC4	CENPF
ARRDC2	MAP7
LPAR2	C1orf187
EHD3	C1orf187
SNORD28	SNORD27
DBNDD2	NIPAL4
SLC5A11	NIPAL4
PHYHIP	RNF165
RSPO3	RNF165
CYP26B1	RNF165
TAC3	NPPA
PRKCB	NPPA
AUTS2	NPPA
BHLHE40	PAH
TNFSF13B	PAH
SRGAP1	STK32B
LOC150568	STK32B
THSD7B	STK32B
RSPO3	STK32B
STXBP5L	COL24A1
OTOGL	PKD2L1
VSNL1	CHN1
CCK	CHN1
TTC28	CHN1
AUTS2	CHN1
SMC4	CEP55
MKI67	CEP55
LOC79015	LPAR2
FNDC1	STXBP5L
PCSK9	SNCAIP
CA11	SNCAIP
NT5E	CA10
ADCYAP1	CA10
WDR16	BHLHE40
DBNDD2	PPP1R14A
IFIT2	IFIT1
COX7A1	IFIT1
NT5E	INSM1
C14orf23	ME1
PARD6G	ME1
SMC4	NCAPH
ZNF695	SMC4
BCL2L2	TNFSF13B
KRT222	VSNL1
PRKCB	TAC3
PHYHIP	SLC12A5
BTBD11	SLC12A5
DLGAP5	MKI67
FOXM1	MKI67
KRTAP10-6	NTF3
DTL	DLGAP5
NCAPG	DLGAP5
SNORD28	KIAA0485
RAI14	KIAA0485
TTC28	ZNF695
SKA3	MLF1IP
PHYHIP	IPCEF1
GPR83	IPCEF1
PRKCB	IPCEF1
EHD3	IPCEF1
CYP26B1	IPCEF1
LOC100506791	NSUN7
ICAM5	PHYHIP
CA11	PHYHIP
STAT4	TNNT2
WSCD2	TOX3
ERBB3	DAAM2
RAI14	SCN4B
C15orf42	FOXM1
FAM64A	FOXM1
FNDC1	LPL
AUTS2	CCK
LOC284244	IGSF3
ALDOC	C14orf23
RSPO3	LOC150568
PRKCB	ICAM5
VGF	ICAM5
TTC28	SLC35F3
RPRM	KIAA1211
ALDOC	NT5E
RSPO3	KLHL14
SLN	KLHL14
CST3	ALDOC
NECAB1	RSPO3
EHD3	KRT222
BCL2L2	KRT222
ERBB3	PLLP
ZNF385B	NECAB1
CYP26B1	BCL2L2
GABRG1	ZNF385B

## Sheet: infant
V1	V2
HBG1	TMSB15A
GPC2	TMSB15A
FLJ43663	TMSB15A
LPAR2	TMSB15A
PARD6G	TMSB15A
SOX11	NEUROG2
VASH2	NEUROG2
KCTD8	NEUROG2
EZH2	NEUROG2
SLC35F3	NEUROG2
VASH2	SOX11
C1orf187	SOX11
RNF165	SOX11
INSM1	SOX11
EHD3	SOX11
EVI2A	OPALIN
ERMN	OPALIN
NIPAL4	OPALIN
PPP1R14A	OPALIN
HHIP	OPALIN
ITPKA	RGS4
GABRA1	RGS4
LEMD1	RGS4
DGKB	RGS4
HLF	RGS4
EPHX4	RGS4
RAMP1	VASH2
MEX3B	VASH2
VCAN	VASH2
TTC28	VASH2
ERMN	CNDP1
HHATL	CNDP1
RBP7	CNDP1
IDI2-AS1	CNDP1
PNLDC1	CNDP1
SLC31A2	CNDP1
SPARCL1	AQP4
BBOX1	AQP4
PMP2	AQP4
NT5E	AQP4
CST3	AQP4
GABRG1	AQP4
ZNF300	HSPB8
ALDH1A1	HSPB8
CRYAB	HSPB8
LOC283454	HSPB8
THBS4	HSPB8
S1PR5	EVI2A
DBNDD2	EVI2A
SLC31A2	EVI2A
NTSR2	AGXT2L1
GJB6	AGXT2L1
ALDH1A1	AGXT2L1
CHN1	HBG1
IGSF3	HBG1
THBS4	CD24
YBX1	CD24
KIAA1211	CD24
TUBA4A	PCSK1
TMEM155	PCSK1
CSRP2	PCSK1
PKD2L1	PCSK1
IPCEF1	PCSK1
HTR2A	PCSK1
LPL	PCSK1
VGF	PCSK1
LOC285281	MOBP
BCAS1	MOBP
MOG	MOBP
APOD	MOBP
IGSF3	MOBP
WIF1	GPC2
PACSIN1	GPC2
EZH2	GPC2
NPPA	GPC2
PARD6G	GPC2
MEX3A	TUBA4A
NEFH	TUBA4A
PACSIN1	TUBA4A
C1orf187	TUBA4A
ALDOC	TUBA4A
ZNF300	SLA
LGI3	SLA
PLA2G16	SLA
PMP2	SLA
SRGAP1	SLA
TNFSF13B	SLA
YBX1	SLA
MFSD4	C2orf55
ANKRD43	C2orf55
EPHX4	C2orf55
GRASP	C2orf55
NPPA	C2orf55
MFSD4	CARTPT
PCDH20	CARTPT
TAC3	CARTPT
GPR83	CARTPT
ICAM5	CARTPT
PADI2	LOC285281
CLMP	ZNF300
AIM2	ZNF300
FNBP1L	ZNF300
YBX1	ZNF300
ERMN	GLDN
BCAS1	GLDN
NIPAL4	GLDN
DBNDD2	GLDN
SLC31A2	GLDN
HHIP	GLDN
STK32B	MUM1L1
COL24A1	MUM1L1
MCM10	HJURP
NUSAP1	HJURP
CDC45	HJURP
BIRC5	HJURP
NUF2	HJURP
PACSIN1	RAPGEF4
OMG	RAPGEF4
LEMD1	RAPGEF4
FLJ43663	RAPGEF4
PMP2	RAPGEF4
SRGAP1	RAPGEF4
ME1	RAPGEF4
IGSF3	RAPGEF4
DACT1	BACH2
KCTD8	BACH2
NHSL1	BACH2
C1orf187	BACH2
LOC284244	BACH2
EHD3	BACH2
BCL2L2	BACH2
TRHDE	EGR3
SSTR1	EGR3
GRASP	EGR3
NPPA	EGR3
NTF3	EGR3
CDC45	MCM10
BIRC5	MCM10
MELK	MCM10
RRM2	MCM10
CX3CL1	SPARCL1
PLA2G5	SPARCL1
SPOCK2	SPARCL1
GPR83	SPARCL1
EPHX4	ITPKA
TESC	ITPKA
GRASP	ITPKA
HTR2A	ITPKA
CST3	WIF1
BHLHE22	LGI3
FGFBP3	LGI3
SEC14L5	LGI3
FBXO2	LGI3
BUB1	NUSAP1
WEE1	NUSAP1
MELK	NUSAP1
CCNB2	NUSAP1
MT1M	MT1E
BBOX1	MT1E
RAMP1	MT1E
MT1G	MT1E
GPR158	GABRA1
PCDH20	GABRA1
CALB1	GABRA1
SCN4B	GABRA1
FBN3	MEX3A
MIR17HG	MEX3A
SNORD27	MEX3A
LPAR2	MEX3A
MOG	TF
PPP1R14A	TF
TMEM125	TF
PLLP	TF
ERBB3	TF
TOX3	CLMP
PLA2G16	HSPA2
DAAM2	HSPA2
PLA2G5	MT1M
MT1G	MT1M
ME1	MT1M
WDR16	NEFH
EHD3	NEFH
NCAPH	CDC45
FAM64A	CDC45
DTL	CDC45
TMEM155	THEMIS
EPHX4	THEMIS
KRT17	THEMIS
IGSF3	THEMIS
MKX	THEMIS
KRT222	THEMIS
TMEM144	ERMN
ASPA	ERMN
MOG	PLP1
BBOX1	NTSR2
PLA2G5	NTSR2
AGT	NTSR2
TTK	BUB1
KIAA0101	BUB1
CCNB2	BUB1
PXDN	BUB1
CX3CL1	MFSD4
PCDH20	MFSD4
VCAN	MFSD4
OTOGL	MFSD4
CLDN10	BBOX1
GABRG1	BBOX1
EGR1	HSPB3
TAC3	HSPB3
AUTS2	HSPB3
PLA2G16	BCAS1
CRYAB	BCAS1
PPP1R14A	BCAS1
MELK	LIPG
STXBP5L	LIPG
LOC283454	TMEM155
KRT17	TMEM155
RAMP1	PACSIN1
VSNL1	PACSIN1
IPCEF1	PACSIN1
TNNT2	KCNS1
PROM1	CSRP2
STK32B	CSRP2
SRGAP1	CSRP2
AUTS2	CSRP2
SPOCK2	RAMP1
AGT	RAMP1
CST3	RAMP1
GPR158	KLF9
ENPP5	KLF9
GPR83	KLF9
SSTR1	NEFL
MRAP2	NEFL
ZNF385B	NEFL
GABRG1	NEFL
TUBA1C	PTX3
CEP55	TTK
FOXM1	TTK
SPOCK3	OMG
TUBA1C	OMG
PRKCB	OMG
CHN1	DACT1
NSUN7	HHATL
KIAA1211	HHATL
BIRC5	KIAA0101
MELK	KIAA0101
SOX4	KIAA0101
PPP1R17	EOMES
CDK1	EOMES
HMGA2	EOMES
SNCAIP	EOMES
RRM2	EOMES
IDI2-AS1	BHLHE22
THBS1	BHLHE22
NNAT	BHLHE22
DPYSL3	BHLHE22
LOC150568	BHLHE22
CXCL14	PPP1R17
GLI3	PPP1R17
GABRG1	PPP1R17
MIR17HG	RNU2-1
PADI2	MOG
NIPAL4	MOG
TMEM125	MOG
PCDH20	CX3CL1
CA10	CX3CL1
KIAA0485	CX3CL1
SCRT2	CX3CL1
TTC28	CX3CL1
CPM	PADI2
EFHD1	PADI2
TMEM125	PADI2
PLLP	PADI2
ERBB3	PADI2
MKI67	BIRC5
FAM64A	BIRC5
LRMP	RSPO2
HMGA2	RSPO2
MET	RSPO2
GPR158	LMNB1
EZH2	LMNB1
CDCA7	LMNB1
PLA2G16	CPM
KIF18A	CPM
IFIT2	CPM
CLDN10	PLA2G5
GRAMD3	GJB6
AUTS2	MN1
TAC3	VIP
MEX3B	F2R
SEC14L5	F2R
STXBP5L	F2R
LOC79015	WEE1
PLA2G16	EFHD1
RNF165	EFHD1
ARRDC2	EFHD1
ASPA	EFHD1
PLLP	EFHD1
KCNK1	MELK
CDCA7	CDK1
NCAPH	CDK1
RRM2	CDK1
MET	LEMD1
COL1A1	COL3A1
MGP	COL3A1
C1orf187	AIM2
KRT222	AIM2
EHD3	AIM2
SERPINF1	AIM2
S1PR5	RBP7
PPP1R14A	RBP7
DBNDD2	PLA2G16
ASPA	PLA2G16
PLLP	PLA2G16
SLC44A5	FBN3
STYK1	FBN3
TESC	FBN3
PMP2	ALDH1A1
IFIT1	ALDH1A1
ASPA	ALDH1A1
MYCN	MEX3B
SEC14L5	MEX3B
THBS1	IDI2-AS1
RXFP1	IDI2-AS1
THBS4	IDI2-AS1
ICAM5	IDI2-AS1
DTL	IDI2-AS1
HLF	MIR7-3HG
LOC100505821	MIR7-3HG
LOC283454	MIR7-3HG
IFIT1	MIR7-3HG
YBX1	MIR7-3HG
MKI67	CCNB2
DLGAP5	CCNB2
C15orf42	CCNB2
FAM60A	CCNB2
KCNK1	C13orf16
XK	TRHDE
OTOGL	TRHDE
KCTD8	GPR158
SMC4	GPR158
SLC12A5	GPR158
SPOCK3	ANKRD43
NHSL1	ANKRD43
CALB1	ANKRD43
GRASP	EGR1
STEAP2	KCNK1
TNFSF13B	KCNK1
HTR5A	HLF
SLC35F3	HLF
KRT222	HLF
CRHBP	CXCL14
CRH	CXCL14
NPPA	CXCL14
FGFBP3	NPR3
STXBP5L	STEAP2
SPOCK3	FLJ43663
CEBPB	FLJ43663
MAP7	FLJ43663
ARRDC2	FLJ43663
SLC5A11	TMEM144
KIAA1211	FGFBP3
YBX1	MYCN
MET	LRMP
STK32B	GLRA2
RSPO3	GLRA2
RPRM	GLRA2
MAP7	SPOCK3
SNCAIP	SPOCK3
KLHL14	SPOCK3
KRT222	SPOCK3
KRT17	CRHBP
TAC3	CRHBP
SCRT2	CRHBP
PMP2	CLDN10
AGT	CLDN10
NT5E	CLDN10
CST3	CLDN10
MIR17HG	NUF2
CENPF	NUF2
NCAPH	NUF2
SMC4	NUF2
C15orf42	NUF2
FAM64A	NUF2
CCNA2	NUF2
FAM60A	HTR5A
SERPINF1	HTR5A
LOC100506791	PNLDC1
RPRM	PNLDC1
SPOCK2	KCTD8
SRGAP1	NHSL1
KIAA0485	NHSL1
RSPO3	NHSL1
SOX4	NNAT
MGP	MYH11
TESC	FNBP1L
CCBE1	FNBP1L
VCAN	FNBP1L
CPEB1	FNBP1L
KIAA1211	FNBP1L
LOC284244	FNBP1L
CDH9	PCDH20
RXFP1	PCDH20
HTR2A	PCDH20
CCK	PCDH20
SV2B	SSTR1
CDH9	SSTR1
SCN4B	SSTR1
PRKCB	SSTR1
ME1	PMP2
DAAM2	PMP2
SERPINF1	GRAMD3
SLC31A2	S1PR5
SLC12A5	SPOCK2
SCN4B	SPOCK2
BTBD11	SPOCK2
RNF165	SLC44A5
LOC284244	SLC44A5
LOC645323	SLC44A5
RPRM	SLC44A5
NPPA	CEBPB
ARRDC2	CEBPB
MT1G	CEBPB
CALB1	RCAN2
POPDC3	RCAN2
NECAB1	RCAN2
SEC14L5	TUBA1C
CDH9	SV2B
RXFP1	SV2B
SLC12A5	SV2B
MET	CREG2
CDH9	HMGA2
DLGAP5	HMGA2
FHDC1	MET
SLC31A2	CRYAB
GABRG1	CDH9
KIF15	STYK1
ENPP5	STYK1
SCRT2	STYK1
TNFSF13B	LOC100505821
KIAA0485	LOC100505821
STXBP5L	TESC
SRGAP1	TESC
IFIT1	TESC
WDR16	TESC
SOX4	EZH2
LPAR2	LOC283454
RXFP1	KRT17
PKD2L1	KRT17
HTR2A	RXFP1
HTR2A	GRASP
WSCD2	GRASP
STK32B	CCBE1
YBX1	CCBE1
THSD7B	CCBE1
RSPO3	CCBE1
CDCA7	KIF15
SKA3	KIF15
CST3	CRH
MLF1IP	KIF18A
STK32B	PROM1
SERPINF1	PROM1
INSM1	MIR17HG
PARD6G	MIR17HG
CA11	MIR17HG
MAP7	SEC14L5
SNORD28	FBXO2
ALDOC	FBXO2
CA11	FBXO2
PXDN	FBXO2
SMC4	CENPF
ARRDC2	MAP7
LPAR2	C1orf187
EHD3	C1orf187
SNORD28	SNORD27
GPR83	VCAN
DBNDD2	NIPAL4
SLC5A11	NIPAL4
PHYHIP	RNF165
CYP26B1	RNF165
TAC3	NPPA
PRKCB	NPPA
AUTS2	NPPA
ARRDC2	PAH
BHLHE40	PAH
TNFSF13B	PAH
SRGAP1	STK32B
LOC150568	STK32B
THSD7B	STK32B
RSPO3	STK32B
STXBP5L	COL24A1
OTOGL	PKD2L1
SERPINF1	PKD2L1
VSNL1	CHN1
CCK	CHN1
TTC28	CHN1
AUTS2	CHN1
SMC4	CEP55
MKI67	CEP55
C15orf42	CEP55
LOC79015	LPAR2
FNDC1	STXBP5L
PCSK9	SNCAIP
CA11	SNCAIP
NT5E	CA10
ADCYAP1	CA10
WDR16	BHLHE40
DBNDD2	PPP1R14A
IFIT2	IFIT1
COX7A1	IFIT1
TOX3	INSM1
NT5E	INSM1
C14orf23	ME1
PARD6G	ME1
SMC4	NCAPH
BTBD11	XK
ZNF695	SMC4
CCK	SMC4
BCL2L2	TNFSF13B
KRT222	VSNL1
PRKCB	TAC3
PHYHIP	SLC12A5
BTBD11	SLC12A5
DLGAP5	MKI67
FOXM1	MKI67
NCAPG	MKI67
KRTAP10-6	NTF3
DTL	DLGAP5
NCAPG	DLGAP5
SNORD28	KIAA0485
PARD6G	KIAA0485
RAI14	KIAA0485
TTC28	ZNF695
SKA3	MLF1IP
STAT4	MRAP2
PHYHIP	IPCEF1
GPR83	IPCEF1
PRKCB	IPCEF1
EHD3	IPCEF1
CYP26B1	IPCEF1
THSD7B	DPYSL3
LOC100506791	NSUN7
ICAM5	PHYHIP
CA11	PHYHIP
STAT4	TNNT2
WSCD2	TOX3
ERBB3	DAAM2
RAI14	SCN4B
C15orf42	FOXM1
FAM64A	FOXM1
FNDC1	LPL
AUTS2	CCK
LOC284244	IGSF3
ALDOC	C14orf23
RSPO3	LOC150568
PRKCB	ICAM5
CCNA2	RRM2
TTC28	SLC35F3
CCNA2	IQGAP2
RPRM	KIAA1211
ALDOC	NT5E
VGF	NT5E
RSPO3	KLHL14
SLN	KLHL14
CST3	ALDOC
NECAB1	RSPO3
EHD3	KRT222
BCL2L2	KRT222
ERBB3	PLLP
ZNF385B	NECAB1
HHIP	SLC31A2
CYP26B1	BCL2L2
GABRG1	ZNF385B

## Sheet: child
V1	V2
HBG1	TMSB15A
GPC2	TMSB15A
MUM1L1	TMSB15A
FLJ43663	TMSB15A
LPAR2	TMSB15A
PARD6G	TMSB15A
SOX11	NEUROG2
KCTD8	NEUROG2
EZH2	NEUROG2
SLC35F3	NEUROG2
VASH2	SOX11
C1orf187	SOX11
RNF165	SOX11
INSM1	SOX11
EHD3	SOX11
EVI2A	OPALIN
ERMN	OPALIN
PADI2	OPALIN
CRYAB	OPALIN
PPP1R14A	OPALIN
HHIP	OPALIN
HBG1	RGS4
RAPGEF4	RGS4
ITPKA	RGS4
GABRA1	RGS4
LEMD1	RGS4
DGKB	RGS4
HLF	RGS4
EPHX4	RGS4
RAMP1	VASH2
MEX3B	VASH2
NHSL1	VASH2
TTC28	VASH2
ERMN	CNDP1
HHATL	CNDP1
RBP7	CNDP1
IDI2-AS1	CNDP1
PNLDC1	CNDP1
SLC31A2	CNDP1
SPARCL1	AQP4
BBOX1	AQP4
PMP2	AQP4
NT5E	AQP4
CST3	AQP4
GABRG1	AQP4
ZNF300	HSPB8
ALDH1A1	HSPB8
CRYAB	HSPB8
LOC283454	HSPB8
THBS4	HSPB8
HSPA2	EVI2A
S1PR5	EVI2A
DBNDD2	EVI2A
SLC31A2	EVI2A
NTSR2	AGXT2L1
GJB6	AGXT2L1
ALDH1A1	AGXT2L1
IGSF3	HBG1
THBS4	CD24
YBX1	CD24
LOC100506791	CD24
KIAA1211	CD24
TUBA4A	PCSK1
TMEM155	PCSK1
CSRP2	PCSK1
PKD2L1	PCSK1
IPCEF1	PCSK1
HTR2A	PCSK1
VGF	PCSK1
LOC285281	MOBP
BCAS1	MOBP
MOG	MOBP
APOD	MOBP
IGSF3	MOBP
RAMP1	GPC2
HLF	GPC2
EZH2	GPC2
VCAN	GPC2
MEX3A	TUBA4A
NEFH	TUBA4A
PACSIN1	TUBA4A
ALDOC	TUBA4A
ZNF300	SLA
LGI3	SLA
PLA2G16	SLA
PMP2	SLA
SRGAP1	SLA
TNFSF13B	SLA
YBX1	SLA
EPHX4	C2orf55
GRASP	C2orf55
NPPA	C2orf55
CDH9	CARTPT
TAC3	CARTPT
GPR83	CARTPT
ICAM5	CARTPT
PADI2	LOC285281
CLMP	ZNF300
FNBP1L	ZNF300
YBX1	ZNF300
ERMN	GLDN
NIPAL4	GLDN
SLC31A2	GLDN
HHIP	GLDN
KCNK1	MUM1L1
MET	MUM1L1
STK32B	MUM1L1
COL24A1	MUM1L1
MCM10	HJURP
NUSAP1	HJURP
CDC45	HJURP
BIRC5	HJURP
PACSIN1	RAPGEF4
OMG	RAPGEF4
LEMD1	RAPGEF4
FLJ43663	RAPGEF4
PMP2	RAPGEF4
SRGAP1	RAPGEF4
ME1	RAPGEF4
DACT1	BACH2
NHSL1	BACH2
RNF165	BACH2
LOC284244	BACH2
EHD3	BACH2
BCL2L2	BACH2
TRHDE	EGR3
GRASP	EGR3
NPPA	EGR3
NTF3	EGR3
CDC45	MCM10
BIRC5	MCM10
MELK	MCM10
RRM2	MCM10
CX3CL1	SPARCL1
SPOCK2	SPARCL1
GPR83	SPARCL1
PARD6G	SPARCL1
EPHX4	ITPKA
TESC	ITPKA
GRASP	ITPKA
HTR2A	ITPKA
CST3	WIF1
BHLHE22	LGI3
FGFBP3	LGI3
SEC14L5	LGI3
FBXO2	LGI3
BUB1	NUSAP1
WEE1	NUSAP1
MELK	NUSAP1
CCNB2	NUSAP1
KIF18A	NUSAP1
MLF1IP	NUSAP1
MT1M	MT1E
BBOX1	MT1E
RAMP1	MT1E
MT1G	MT1E
GPR158	GABRA1
HTR5A	GABRA1
CALB1	GABRA1
SCN4B	GABRA1
FBN3	MEX3A
MIR17HG	MEX3A
SNORD27	MEX3A
LPAR2	MEX3A
MOG	TF
PPP1R14A	TF
TMEM125	TF
DBNDD2	TF
PLLP	TF
HHIP	TF
ERBB3	TF
FNBP1L	CLMP
PLA2G16	HSPA2
DAAM2	HSPA2
PLA2G5	MT1M
MT1G	MT1M
ME1	MT1M
WDR16	NEFH
EHD3	NEFH
KIAA0101	CDC45
KIF18A	CDC45
NCAPH	CDC45
DTL	CDC45
EPHX4	THEMIS
KRT17	THEMIS
IGSF3	THEMIS
MKX	THEMIS
KRT222	THEMIS
TMEM144	ERMN
ASPA	ERMN
MOG	PLP1
DPYSL3	PLP1
BBOX1	NTSR2
PLA2G5	NTSR2
GRAMD3	NTSR2
AGT	NTSR2
TTK	BUB1
KIAA0101	BUB1
CCNB2	BUB1
BHLHE40	BUB1
PXDN	BUB1
CX3CL1	MFSD4
PCDH20	MFSD4
VCAN	MFSD4
OTOGL	MFSD4
WSCD2	MFSD4
CLDN10	BBOX1
GABRG1	BBOX1
EGR1	HSPB3
TAC3	HSPB3
PLA2G16	BCAS1
CRYAB	BCAS1
MELK	LIPG
CALB1	LIPG
STXBP5L	LIPG
LOC283454	TMEM155
KRT17	TMEM155
CSRP2	PACSIN1
RAMP1	PACSIN1
VSNL1	PACSIN1
IPCEF1	PACSIN1
TNNT2	KCNS1
PROM1	CSRP2
STK32B	CSRP2
SRGAP1	CSRP2
BTBD11	CSRP2
AUTS2	CSRP2
SPOCK2	RAMP1
KIAA0485	RAMP1
AGT	RAMP1
CST3	RAMP1
GPR158	KLF9
GPR83	KLF9
FAM64A	KLF9
HTR5A	NEFL
SSTR1	NEFL
MRAP2	NEFL
ZNF385B	NEFL
GABRG1	NEFL
GLI3	CTXN3
TUBA1C	PTX3
CEP55	TTK
SPOCK3	OMG
TUBA1C	OMG
CDH9	OMG
PRKCB	OMG
LOC284244	DACT1
NSUN7	HHATL
KIAA1211	HHATL
BIRC5	KIAA0101
MELK	KIAA0101
PPP1R17	EOMES
CDK1	EOMES
HMGA2	EOMES
SNCAIP	EOMES
RRM2	EOMES
IDI2-AS1	BHLHE22
DPYSL3	BHLHE22
LOC150568	BHLHE22
CXCL14	PPP1R17
CENPF	PPP1R17
GABRG1	PPP1R17
MIR17HG	RNU2-1
KIAA0485	RNU2-1
PADI2	MOG
NIPAL4	MOG
TMEM125	MOG
PCDH20	CX3CL1
CA10	CX3CL1
KIAA0485	CX3CL1
SCRT2	CX3CL1
TTC28	CX3CL1
CPM	PADI2
TMEM125	PADI2
PLLP	PADI2
MKI67	BIRC5
LRMP	RSPO2
MET	RSPO2
GPR158	LMNB1
CDCA7	LMNB1
PLA2G16	CPM
KIF18A	CPM
IFIT2	CPM
CLDN10	PLA2G5
BTBD11	PLA2G5
GRAMD3	GJB6
EFHD1	MN1
AUTS2	MN1
TAC3	VIP
MEX3B	F2R
SEC14L5	F2R
STXBP5L	F2R
FAM60A	WEE1
LOC79015	WEE1
PLA2G16	EFHD1
RNF165	EFHD1
ASPA	EFHD1
PLLP	EFHD1
KCNK1	MELK
NUF2	MELK
CDCA7	CDK1
NCAPH	CDK1
RRM2	CDK1
MET	LEMD1
PCSK9	LEMD1
COL1A1	COL3A1
C1orf187	AIM2
KRT222	AIM2
EHD3	AIM2
ZNF311	DGKB
S1PR5	RBP7
PPP1R14A	RBP7
SELE	S100A8
ASPA	PLA2G16
PLLP	PLA2G16
SLC44A5	FBN3
STYK1	FBN3
PMP2	ALDH1A1
IFIT1	ALDH1A1
ASPA	ALDH1A1
MYCN	MEX3B
SEC14L5	MEX3B
THBS1	IDI2-AS1
THBS4	IDI2-AS1
ICAM5	IDI2-AS1
DTL	IDI2-AS1
LOC100505821	MIR7-3HG
LOC283454	MIR7-3HG
IFIT1	MIR7-3HG
MRAP2	MIR7-3HG
YBX1	MIR7-3HG
CDCA7	CCNB2
MKI67	CCNB2
DLGAP5	CCNB2
C15orf42	CCNB2
FAM60A	CCNB2
KCNK1	C13orf16
STEAP2	C13orf16
XK	TRHDE
OTOGL	TRHDE
HTR5A	GPR158
KCTD8	GPR158
NCAPH	GPR158
SLC12A5	GPR158
SPOCK3	ANKRD43
NHSL1	ANKRD43
CALB1	ANKRD43
GRASP	EGR1
STEAP2	KCNK1
TESC	KCNK1
TNFSF13B	KCNK1
HTR5A	HLF
CREG2	HLF
SLC35F3	HLF
SSTR1	CXCL14
CRH	CXCL14
NPPA	CXCL14
FGFBP3	NPR3
STXBP5L	STEAP2
SPOCK3	FLJ43663
CEBPB	FLJ43663
MAP7	FLJ43663
ARRDC2	FLJ43663
SLC5A11	TMEM144
SLC35F3	FGFBP3
KIAA1211	FGFBP3
OTOGL	MYCN
YBX1	MYCN
MET	LRMP
RXFP1	LRMP
STK32B	GLRA2
RSPO3	GLRA2
RPRM	GLRA2
MAP7	SPOCK3
SNCAIP	SPOCK3
KLHL14	SPOCK3
KRT222	SPOCK3
KRT17	CRHBP
TAC3	CRHBP
SCRT2	CRHBP
AGT	CLDN10
NT5E	CLDN10
CST3	CLDN10
MIR17HG	NUF2
NCAPH	NUF2
C15orf42	NUF2
FAM64A	NUF2
CCNA2	NUF2
FAM60A	HTR5A
SERPINF1	HTR5A
LOC100506791	PNLDC1
RPRM	PNLDC1
SPOCK2	KCTD8
GLI3	NHSL1
KIAA0485	NHSL1
RSPO3	NHSL1
SOX4	NNAT
PCSK9	MYH11
MGP	MYH11
CCBE1	FNBP1L
VCAN	FNBP1L
LPAR2	FNBP1L
KIAA1211	FNBP1L
LOC284244	FNBP1L
PXDN	FNBP1L
CDH9	PCDH20
RXFP1	PCDH20
CA10	PCDH20
IPCEF1	PCDH20
CCK	PCDH20
SV2B	SSTR1
CDH9	SSTR1
SCN4B	SSTR1
PRKCB	SSTR1
ME1	PMP2
DAAM2	PMP2
DAAM2	GRAMD3
ALDOC	GRAMD3
SLC31A2	S1PR5
SLC12A5	SPOCK2
IPCEF1	SPOCK2
SCN4B	SPOCK2
BTBD11	SPOCK2
LOC284244	SLC44A5
LOC645323	SLC44A5
RPRM	SLC44A5
NPPA	CEBPB
ARRDC2	CEBPB
MT1G	CEBPB
CALB1	RCAN2
POPDC3	RCAN2
NECAB1	RCAN2
SEC14L5	TUBA1C
CDH9	SV2B
RXFP1	SV2B
CA10	SV2B
XK	SV2B
SLC12A5	SV2B
CDH9	HMGA2
STYK1	HMGA2
DLGAP5	HMGA2
TNFSF13B	MET
FHDC1	MET
SLC31A2	CRYAB
GABRG1	CDH9
KIF15	STYK1
ENPP5	STYK1
SCRT2	STYK1
TNFSF13B	LOC100505821
KIAA0485	LOC100505821
STXBP5L	TESC
IFIT1	TESC
CA10	EZH2
LPAR2	LOC283454
ZNF311	LOC283454
RXFP1	KRT17
PKD2L1	KRT17
HTR2A	RXFP1
ZNF300P1	GRASP
HTR2A	GRASP
WSCD2	GRASP
STK32B	CCBE1
THSD7B	CCBE1
RSPO3	CCBE1
CDCA7	KIF15
RRM2	KIF15
SKA3	KIF15
C14orf23	CRH
CST3	CRH
CEP55	KIF18A
DLGAP5	KIF18A
MLF1IP	KIF18A
STK32B	PROM1
IPCEF1	PROM1
SERPINF1	PROM1
INSM1	MIR17HG
IQGAP2	MIR17HG
MAP7	SEC14L5
SNORD28	FBXO2
ALDOC	FBXO2
CA11	FBXO2
BCL2L2	FBXO2
PXDN	FBXO2
SMC4	CENPF
CCNA2	CENPF
ARRDC2	MAP7
STK32B	C1orf187
LPAR2	C1orf187
EHD3	C1orf187
SNORD28	SNORD27
GPR83	VCAN
DBNDD2	NIPAL4
SLC5A11	NIPAL4
PHYHIP	RNF165
PRKCB	NPPA
AUTS2	NPPA
ARRDC2	PAH
BHLHE40	PAH
TNFSF13B	PAH
SRGAP1	STK32B
THSD7B	STK32B
RSPO3	STK32B
STXBP5L	COL24A1
OTOGL	PKD2L1
MKX	PKD2L1
SERPINF1	PKD2L1
VSNL1	CHN1
CCK	CHN1
TTC28	CHN1
AUTS2	CHN1
SMC4	CEP55
MKI67	CEP55
CPEB1	CEP55
C15orf42	CEP55
LOC79015	LPAR2
FNDC1	STXBP5L
KRT222	STXBP5L
CA11	SNCAIP
SLC12A5	CA10
NT5E	CA10
ADCYAP1	CA10
WDR16	BHLHE40
DBNDD2	PPP1R14A
PLLP	PPP1R14A
IFIT2	IFIT1
TNFSF13B	IFIT1
COX7A1	IFIT1
TOX3	INSM1
NT5E	INSM1
C14orf23	ME1
PARD6G	ME1
SMC4	NCAPH
SERPINF1	XK
CCK	SMC4
DTL	SMC4
RRM2	TNFSF13B
BCL2L2	TNFSF13B
PARD6G	VSNL1
KRT222	VSNL1
PRKCB	TAC3
PHYHIP	SLC12A5
BTBD11	SLC12A5
DLGAP5	MKI67
FOXM1	MKI67
NCAPG	MKI67
DTL	DLGAP5
NCAPG	DLGAP5
SNORD28	KIAA0485
PARD6G	KIAA0485
ZNF385B	KIAA0485
TTC28	ZNF695
SKA3	MLF1IP
STAT4	MRAP2
PHYHIP	IPCEF1
GPR83	IPCEF1
PRKCB	IPCEF1
EHD3	IPCEF1
CYP26B1	IPCEF1
THSD7B	DPYSL3
LOC100506791	NSUN7
ICAM5	PHYHIP
CA11	PHYHIP
STAT4	TNNT2
KIAA1211	YBX1
ERBB3	DAAM2
RAI14	SCN4B
C15orf42	FOXM1
FAM64A	FOXM1
WDR16	CPEB1
IGSF3	SCRT2
FNDC1	LPL
AUTS2	CCK
LOC284244	IGSF3
CA11	SNORD28
ALDOC	C14orf23
FAM60A	C14orf23
RSPO3	LOC150568
PRKCB	ICAM5
TTC28	SLC35F3
RPRM	KIAA1211
PCSK9	TTC28
ALDOC	NT5E
VGF	NT5E
RSPO3	KLHL14
CST3	ALDOC
BCL2L2	KRT222
ERBB3	PLLP
CYP26B1	BCL2L2
GABRG1	ZNF385B

## Sheet: 10s
V1	V2
HBG1	TMSB15A
EVI2A	OPALIN
ERMN	OPALIN
PADI2	OPALIN
HHIP	OPALIN
GABRA1	RGS4
EVI2A	CNDP1
ERMN	CNDP1
RBP7	CNDP1
IDI2-AS1	CNDP1
SLC31A2	CNDP1
BBOX1	AQP4
CST3	AQP4
ZNF300	HSPB8
ALDH1A1	HSPB8
TF	EVI2A
HSPA2	EVI2A
S1PR5	EVI2A
CRYAB	EVI2A
DBNDD2	EVI2A
SLC31A2	EVI2A
NTSR2	AGXT2L1
GJB6	AGXT2L1
THBS4	CD24
KIAA1211	CD24
LOC285281	MOBP
PLP1	MOBP
BCAS1	MOBP
MOG	MOBP
EPHX4	C2orf55
YBX1	ZNF300
ERMN	GLDN
NIPAL4	GLDN
MCM10	HJURP
PACSIN1	RAPGEF4
OMG	RAPGEF4
NPPA	EGR3
BIRC5	MCM10
GRASP	ITPKA
CLDN10	WIF1
TESC	LGI3
MELK	NUSAP1
MT1M	MT1E
GPR158	GABRA1
FBN3	MEX3A
HSPA2	TF
MOG	TF
PLA2G16	TF
PPP1R14A	TF
DBNDD2	TF
ERBB3	TF
PLA2G16	HSPA2
MAP7	HSPA2
DAAM2	HSPA2
KCNS1	NEFH
STXBP5L	NEFH
KRT17	THEMIS
RXFP1	THEMIS
TMEM144	ERMN
ASPA	ERMN
MOG	PLP1
TMEM144	PLP1
GRAMD3	NTSR2
AGT	NTSR2
PCDH20	MFSD4
CLDN10	BBOX1
GABRG1	BBOX1
DAAM2	BCAS1
TNNT2	KCNS1
THBS4	HHATL
BIRC5	KIAA0101
CENPF	PPP1R17
TMEM125	MOG
ASPA	MOG
DAAM2	PADI2
PLLP	PADI2
EFHD1	CPM
CLDN10	GJB6
AUTS2	MN1
CRH	VIP
TAC3	VIP
PLA2G16	EFHD1
ASPA	EFHD1
PLLP	EFHD1
COL1A1	COL3A1
PPP1R14A	RBP7
DBNDD2	RBP7
ASPA	PLA2G16
PMP2	ALDH1A1
THBS4	IDI2-AS1
XK	TRHDE
CALB1	ANKRD43
STXBP5L	STEAP2
PPP1R14A	THBS1
SLC5A11	TMEM144
HHIP	TMEM144
AGT	CLDN10
CST3	CLDN10
GLI3	NHSL1
MGP	MYH11
PXDN	FNBP1L
PPP1R14A	S1PR5
LOC645323	SLC44A5
TNFSF13B	MET
SLC31A2	CRYAB
STXBP5L	TESC
ME1	LOC283454
RXFP1	KRT17
MAP7	SEC14L5
THBS4	FBXO2
CA11	FBXO2
SNORD28	SNORD27
SLC5A11	NIPAL4
SLC31A2	NIPAL4
CCNA2	RNF165
KRT222	STXBP5L
DBNDD2	PPP1R14A
IFIT2	IFIT1
STAT4	TNNT2
ERBB3	DAAM2
C15orf42	FOXM1
LOC284244	IGSF3

## Sheet: 20s
V1	V2
HHIP	OPALIN
SLC31A2	CNDP1
TF	EVI2A
HSPA2	EVI2A
SLC31A2	EVI2A
NTSR2	AGXT2L1
GJB6	AGXT2L1
BCAS1	MOBP
TF	GLDN
ERMN	GLDN
GJB6	WIF1
CLDN10	WIF1
HSPA2	TF
PLA2G16	TF
ERBB3	TF
PPP1R14A	HSPA2
KCNS1	NEFH
PLP1	ERMN
TMEM144	ERMN
ASPA	ERMN
TMEM144	PLP1
CLDN10	NTSR2
AGT	NTSR2
DAAM2	BCAS1
CTXN3	KCNS1
TNNT2	KCNS1
SCN4B	KCNS1
TMEM144	MOG
ASPA	MOG
PLLP	MOG
SLC31A2	CPM
CLDN10	GJB6
PPP1R14A	RBP7
TMEM125	RBP7
PPP1R14A	PLA2G16
GLI3	CLDN10
AGT	CLDN10
MGP	MYH11
DBNDD2	S1PR5
SLC31A2	CRYAB
TMEM125	NIPAL4
SLC5A11	NIPAL4
SLC31A2	NIPAL4
DBNDD2	PPP1R14A
STAT4	TNNT2
PLLP	DBNDD2
ERBB3	DBNDD2
HHIP	ASPA
SLC31A2	PLLP

## Sheet: 30s
V1	V2
HHIP	OPALIN
SLC31A2	CNDP1
TF	EVI2A
HSPA2	EVI2A
SLC31A2	EVI2A
NTSR2	AGXT2L1
GJB6	AGXT2L1
BCAS1	MOBP
TF	GLDN
ERMN	GLDN
GJB6	WIF1
CLDN10	WIF1
MT1M	MT1E
MT1G	MT1E
HSPA2	TF
MOG	TF
ERBB3	TF
PPP1R14A	HSPA2
PLP1	ERMN
TMEM144	ERMN
ASPA	ERMN
TMEM144	PLP1
GJB6	NTSR2
CLDN10	NTSR2
AGT	NTSR2
CTXN3	KCNS1
TNNT2	KCNS1
SCN4B	KCNS1
ASPA	MOG
PLLP	MOG
CLDN10	GJB6
AGT	GJB6
PPP1R14A	RBP7
TMEM125	RBP7
DBNDD2	RBP7
TUBA1C	S100A8
PPP1R14A	PLA2G16
GLI3	CLDN10
AGT	CLDN10
DBNDD2	S1PR5
SLC31A2	CRYAB
TMEM125	NIPAL4
SLC5A11	NIPAL4
DBNDD2	PPP1R14A
PLLP	PPP1R14A
PLLP	DBNDD2
ERBB3	DBNDD2
HHIP	ASPA
SLC31A2	PLLP

## Sheet: 40s
V1	V2
SLC31A2	CNDP1
GLI3	AQP4
TF	EVI2A
HSPA2	EVI2A
SLC31A2	EVI2A
NTSR2	AGXT2L1
GJB6	AGXT2L1
BCAS1	MOBP
TF	GLDN
GJB6	WIF1
CLDN10	WIF1
MT1M	MT1E
MT1G	MT1E
MOG	TF
PPP1R14A	HSPA2
MT1G	MT1M
PLP1	ERMN
TMEM144	ERMN
ASPA	ERMN
TMEM144	PLP1
GJB6	NTSR2
CLDN10	NTSR2
CTXN3	KCNS1
TNNT2	KCNS1
SCN4B	KCNS1
ASPA	MOG
PLLP	MOG
CLDN10	GJB6
AGT	GJB6
GABRG1	GJB6
PPP1R14A	RBP7
TMEM125	RBP7
PPP1R14A	PLA2G16
PLLP	PLA2G16
SLC31A2	PLA2G16
GLI3	CLDN10
AGT	CLDN10
MGP	MYH11
SLC31A2	CRYAB
TMEM125	NIPAL4
SLC5A11	NIPAL4
PLLP	NIPAL4
HHIP	NIPAL4
DBNDD2	PPP1R14A
PLLP	PPP1R14A
SLC31A2	TMEM125
PLLP	DBNDD2
ERBB3	DBNDD2
SLC31A2	PLLP

## Sheet: 50s
V1	V2
SLC31A2	CNDP1
GLI3	AQP4
HSPA2	EVI2A
SLC31A2	EVI2A
NTSR2	AGXT2L1
GJB6	AGXT2L1
BCAS1	MOBP
CLDN10	WIF1
MT1M	MT1E
MT1G	MT1E
MOG	TF
SLC5A11	TF
MT1G	MT1M
TMEM144	PLP1
GJB6	NTSR2
CLDN10	NTSR2
CTXN3	KCNS1
SCN4B	KCNS1
SLC5A11	HHATL
ASPA	MOG
PLLP	MOG
AGT	GJB6
GABRG1	GJB6
PPP1R14A	RBP7
TMEM125	RBP7
SLC31A2	PLA2G16
MGP	THBS1
GLI3	CLDN10
AGT	CLDN10
NT5E	CLDN10
STAT4	HTR5A
MGP	MYH11
SLC5A11	NIPAL4
PLLP	NIPAL4
DBNDD2	PPP1R14A
PLLP	PPP1R14A
SLC31A2	TMEM125
PLLP	DBNDD2
ERBB3	DBNDD2
SLC31A2	PLLP

## Sheet: 60s
V1	V2
SLC5A11	CNDP1
SLC31A2	CNDP1
GLI3	AQP4
SLC31A2	EVI2A
NTSR2	AGXT2L1
GJB6	AGXT2L1
CLDN10	WIF1
MT1M	MT1E
MT1G	MT1E
GJB6	NTSR2
CLDN10	NTSR2
CTXN3	KCNS1
SCN4B	KCNS1
SLC5A11	HHATL
PLLP	MOG
GLI3	GJB6
AGT	GJB6
GABRG1	GJB6
PPP1R14A	RBP7
TMEM125	RBP7
GLI3	CLDN10
AGT	CLDN10
NT5E	CLDN10
STAT4	HTR5A
MGP	MYH11
SLC5A11	NIPAL4
PLLP	NIPAL4
DBNDD2	PPP1R14A
PLLP	PPP1R14A
SLC31A2	TMEM125
PLLP	DBNDD2
ERBB3	DBNDD2
SLC31A2	PLLP
